# Supplementary material for: Macrofossil evidence for a rapid and severe Cretaceous–Paleogene mass extinction in Antarctica
Source: Nat Commun. 2016 May 26;7:11738. doi: 10.1038/ncomms11738 (PMC4894978; doi:10.1038/ncomms11738)
Supplement: Supplementary Data 1 — Raw field data (sheets A-D), composite range, occurrence, and stratigraphic abundance data (sheets E-F), and turnover metrics (origination and extinction) (sheet G). [file ncomms11738-s2.xlsx]

## Sheet: Outline
Supplementary Data 1: No safer in the south: the Cretaceous-Paleogene (K-Pg) mass extinction in Antarctica
James D. Witts, Rowan J. Whittle, Paul B. Wignall, J. Alistair Crame, Jane E. Francis, Robert J. Newton, Vanessa C. Bowman
Sheet
A - 1999	Raw field data from 1999 BAS field season (section A in Fig. 1c, main text)
B - 2006	Raw field data from 2006 BAS field season (section B in Fig. 1c, main text)
C - 2010	Raw field data from 2010 BAS field season (section C in Fig. 1c, main text)
D - Zinsmeister 1998	Range and occurrence data from Zinsmeister (1998)
E - Composite data	First and last occurrence data, and stratigraphic abundance of taxa
F - Composite section	Range data based on first and last occurrences in sheet E used for species richness calculations
G - Turnover metrics	Turnover metrics (origination and extinction rates) based on the methodology of Foote (2000)

## Sheet: A - 1999
Composite height	1062.5-1073	1053.5-1062.5	1034-1053.5	1019-1034	1014.5-1019	1011.5-1014.5	1007-1011.5	1007-1007.75	1006	1003.5	998-1007	981-998	971.5-981	959.5-971.5	958-959.5	949-958	935.5-949	926.5-935.5	919-926.5	898-919	883-898	875.5-883	864.5-875.5	858.5-864.5	848-858.5	836-848	824-836	821-824	811-821	808.5-811	807-808.5	795-807	779-795	768-779	749.5-768	735-749.5	725.5-735	713.5-725.5	702-713.5	690.5-702	680-690.5	665-680	651-665	638.5-651	624-638	610-624
Section	DJ.953																			DJ.952												DJ.957										DJ.959
Section Height	143.5-154	134.5-143.5	115-134.5	100-115	95.5-100	92.5-95.5	88-92.5	88-88.75	86.5	84	79-88	62-79	52.5-62	40.5-52.5	39-40.5	30-39	16.5-30	7.5-16.5	0-7.5	91-112	76-91	68.5-76	57.5-68.5	51.5-57.5	41-51.5	29-41	17-29	14-17	4-14	1.5-4	0-1.5	115-127	99-115	88-99	69.5-88	55-69.5	45.5-55	33.5-45.5	22-33.5	10.5-22	0-10.5	55-70	41-55	28.5-41	14-28	0-14
Total Height	453.5-464	444.5-453.5	425-444.5	410-425	405.5-410	402.5-405.5	398-402.5	398-398.75	396.5	394	389-398	372-389	362.5-372	350-362.5	348.5-350	339.5-348.5	326-339.5	317-326	309.5-317	288.5-309.5	273.5-288.5	266-273.5	255-266	249-255	238.5-249	226.2-238.5	214.5-226.5	211.5-214.5	201.5-211.5	199-201.5	197.5-199	185.5-197.5	169.5-185.5	158.5-169.5	140.5-158.5	126-140.5	116-126	104-116	92.5-104	80.5-92.5	70-80.5	55-70	41-55	28.5-41	14-28	0-14	N	Occ
Pinna freneixae	0	0	0	0	0	0	0	0	0	0	1	0	0	0	5	4	1	1	0	0	4	7	0	0	0	0	1	0	1	0	0	0	1	0	0	0	0	0	1	0	8	6	3	3	4	4	55	17
Goniomya hyriiformis	0	0	0	0	0	0	0	0	0	0	0	3	0	0	1	0	0	0	0	0	0	0	0	0	0	0	0	0	0	0	0	0	0	0	0	0	0	0	0	0	0	0	0	0	2	2	8	4
Eselaevitrigonia regina	0	0	0	0	0	0	0	0	0	0	0	0	0	0	2	1	2	0	0	2	0	2	3	1	7	4	0	3	13	3	1	3	1	0	7	1	7	5	10	8	15	2	0	1	0	2	106	25
Panopea clausa	0	0	0	0	0	0	0	0	0	0	5	1	1	0	2	1	0	0	0	3	0	1	2	0	0	2	0	0	0	0	1	3	2	1	1	1	1	10	0	0	0	6	1	0	0	1	46	20
Nordenskjoldia nordenskjoldi	0	0	0	0	0	0	0	0	0	0	0	0	0	0	0	0	0	0	0	0	0	0	0	0	0	0	0	0	0	0	0	0	0	0	0	0	0	0	0	5	0	0	0	9	0	11	25	3
Pycnodonte (Phygraea) vesicularis vesicularis	1	0	0	0	0	0	0	1	0	1	7	12	17	18	50	19	28	21	25	1	0	2	3	0	0	0	1	0	0	2	0	0	1	0	0	0	0	0	0	0	0	0	3	2	4	20	239	22
Leionucula suboblonga	16	0	0	0	0	0	0	0	0	0	0	0	0	0	3	0	0	0	0	0	0	0	0	7	1	1	0	0	0	0	0	0	0	0	0	0	0	0	0	0	0	5	0	4	5	6	48	9
Thracia askinae	0	0	0	0	0	0	0	0	0	0	0	0	0	0	0	0	0	0	0	0	0	0	0	0	1	0	0	0	0	0	0	0	1	0	0	0	0	1	0	0	0	0	0	0	1	0	4	46
Cucullaea antarctica	0	0	0	0	0	0	0	0	0	0	1	0	0	0	7	0	7	2	1	0	0	0	2	2	2	5	2	0	4	0	0	4	2	4	0	2	2	0	0	0	3	0	0	1	0	0	53	18
Oistotrigonia pygoscelium	0	0	0	0	0	0	0	0	0	0	0	0	0	0	0	1	0	0	0	0	0	4	2	12	2	3	2	0	0	4	0	0	1	1	3	2	5	4	0	6	1	6	1	1	0	0	61	19
Cyclorismina/Marwickia sp.	34	12	19	2	0	0	0	0	0	0	0	0	0	0	4	2	4	0	0	0	0	2	5	10	19	0	0	0	0	0	0	1	2	1	1	0	1	2	0	0	0	2	0	0	0	0	123	18
Dozyia drygalskiana	0	0	0	0	0	0	0	0	0	0	0	0	0	0	0	0	0	0	0	0	0	2	0	3	2	0	0	0	1	0	1	0	0	0	0	0	0	1	0	0	0	6	0	0	0	0	16	7
Pulvinites antarctica	0	0	0	0	0	0	0	0	0	0	0	0	0	0	0	0	0	0	0	0	0	0	0	0	0	0	0	0	0	0	0	0	0	0	0	0	0	0	0	0	5	0	0	0	0	0	5	1
Surobula nucleus	0	0	0	0	0	0	0	0	0	0	0	0	0	0	0	0	0	36	100	0	0	0	0	200	0	25	0	0	0	0	0	0	34	0	0	0	0	0	0	0	0	0	0	0	0	0	395	5
"Entolium" cf. membranaceum	0	0	0	0	0	0	0	0	0	0	0	0	0	0	0	0	0	0	0	0	0	2	0	1	0	2	0	0	0	0	0	0	0	0	0	0	0	0	0	0	0	0	0	0	0	0	5	3
Modiolus cf. pontotocensis	0	0	0	0	0	0	0	0	0	0	0	0	0	0	0	0	0	0	0	0	0	0	0	0	1	0	0	0	0	0	0	0	0	0	0	0	0	0	0	0	0	0	0	0	0	0	1	1
Lahillia larseni	9	27	17	10	5	8	7	4	0	8	3	8	1	0	10	4	2	3	4	5	5	16	15	0	0	0	0	0	0	0	0	0	0	0	0	0	0	0	0	0	0	0	0	0	0	0	171	21
Seymourtula antarctica	0	0	0	0	0	0	0	0	0	0	0	0	0	0	0	0	1	3	0	1	1	4	0	0	0	0	0	0	0	0	0	0	0	0	0	0	0	0	0	0	0	0	0	0	0	0	10	5
Phelopteria feldmanni	0	0	0	0	0	0	0	0	0	0	0	0	1	0	1	0	0	0	0	0	0	0	0	0	0	0	0	0	0	0	0	0	0	0	0	0	0	0	0	0	0	0	0	0	0	0	2	2
Acesta shackletoni	0	0	0	0	0	0	0	0	0	1	0	0	0	0	0	0	0	0	0	0	0	0	0	0	0	0	0	0	0	0	0	0	0	0	0	0	0	0	0	0	0	0	0	0	0	0	1	1
Solemya rossiana	0	0	0	0	0	0	0	0	0	0	0	0	0	0	8	9	0	0	0	0	0	0	0	0	0	0	0	0	0	0	0	0	0	0	0	0	0	0	0	0	0	0	0	0	0	0	17	2
"Lucina" scotti	0	0	0	0	0	0	0	0	0	0	0	0	0	0	23	12	0	0	0	0	0	0	0	1	0	1	0	0	0	0	0	0	0	0	0	0	0	0	0	0	0	0	0	0	0	0	37	4
"Thyasira" townsendi	0	0	0	0	0	0	0	0	0	0	0	0	0	0	18	10	0	0	0	0	0	0	0	0	0	0	0	0	0	0	0	0	0	0	0	0	0	0	0	0	0	0	0	0	0	0	28	2
Acesta webbi	0	0	0	0	0	0	0	0	0	0	0	0	0	0	1	0	0	0	0	0	0	0	0	0	0	0	0	0	0	0	0	0	0	0	0	0	0	0	0	0	0	0	0	0	0	0	1	1
Cucullaea ellioti	17	7	6	29	0	2	1	0	0	0	0	0	0	0	0	0	0	0	0	0	0	0	0	0	0	0	0	0	0	0	0	0	0	0	0	0	0	0	0	0	0	0	0	0	0	0	62	6
"Saxolucina" sp.	0	3	1	1	0	0	0	0	0	0	0	0	0	0	0	0	0	0	0	0	0	0	0	0	0	0	0	0	0	0	0	0	0	0	0	0	0	0	0	0	0	0	0	0	0	0	5	3
Austroapporhais sp	0	0	0	0	0	0	0	0	0	0	0	0	0	1	7	2	0	7	0	0	1	6	1	6	22	1	0	1	0	0	0	0	2	0	0	2	1	1	2	9	7	3	2	11	2	3	100	23
"Vanikoropsis" arktowskiana	2	0	0	1	0	0	0	0	0	0	2	2	0	1	1	2	1	0	0	0	1	2	1	0	2	11	2	0	0	0	0	0	0	0	2	2	11	10	0	0	2	1	0	0	2	29	90	21
Leptomaria antipodensis	0	0	0	0	0	0	0	0	0	0	0	0	0	0	0	0	0	0	0	0	0	0	0	0	0	0	0	0	0	0	0	0	0	0	0	0	0	0	0	0	0	0	0	1	0	1	2	2
"Cassidaria" mirabilis	0	0	0	0	0	0	0	0	0	0	0	0	0	0	1	1	0	0	0	0	0	0	0	0	0	2	1	5	1	1	0	0	0	2	1	0	2	0	1	0	4	0	0	2	0	1	25	14
Cryptorhytis? phillippiana	0	0	0	0	0	0	0	0	2	0	1	0	0	0	10	4	1	7	7	1	0	11	1	5	1	1	1	3	0	0	0	0	0	1	0	1	1	1	2	3	4	3	1	1	3	3	80	27
'Amberleya' spinigera	0	0	0	0	0	0	0	0	0	0	0	0	1	1	1	1	1	0	1	18	0	1	1	0	0	1	11	5	14	4	2	1	1	3	1	11	6	6	1	3	12	5	2	1	1	11	128	30
Taioma charcotiana	0	0	0	0	0	0	0	0	0	0	0	0	0	0	4	5	3	2	0	0	0	0	0	0	3	10	2	19	15	2	1	0	1	1	1	0	0	4	5	12	13	3	1	1	0	0	108	21
Neogastropod new genus A	0	0	0	0	0	0	0	0	0	0	0	0	0	0	0	0	0	0	0	0	0	0	0	0	0	0	0	0	0	0	0	0	0	0	0	0	0	0	1	7	1	0	0	0	0	0	9	3
Heteroterma? sp. 1	0	0	0	0	0	0	0	0	0	0	0	0	0	0	0	0	0	0	0	0	0	0	0	0	0	0	0	0	0	0	0	0	0	0	0	0	0	0	0	1	0	0	0	0	0	0	1	1
Neogastropod new genus B	0	0	0	0	0	0	0	0	0	0	0	0	0	0	4	0	1	0	0	2	0	0	0	0	0	0	0	0	0	0	0	0	0	1	0	0	0	3	3	0	0	0	0	0	0	0	14	6
Heteroterma? sp. 2	0	0	0	0	0	0	0	0	0	0	0	0	0	0	2	0	0	0	1	0	0	0	0	0	0	0	0	1	0	0	0	0	0	0	0	0	0	0	0	0	0	0	0	0	0	0	4	3
Heteroterma sp.	0	0	0	0	0	0	0	0	0	0	0	0	0	0	2	0	0	1	0	0	0	0	0	0	0	0	0	0	0	0	0	0	0	0	0	0	0	0	0	0	0	0	0	0	0	0	3	2
Acteon (Tenuiacteon) antarctihadrum	0	0	0	0	0	0	0	0	0	0	0	0	0	0	0	0	0	0	0	0	0	0	0	0	8	0	0	0	0	0	0	0	0	0	0	0	0	0	0	0	0	0	0	0	0	0	8	1
Struthiochenopus hurleyi	5	22	22	58	2	3	7	14	0	0	0	0	0	0	0	0	0	0	0	0	0	0	0	0	0	0	0	0	0	0	0	0	0	0	0	0	0	0	0	0	0	0	0	0	0	0	133	8
Austrosphaera bulloides	5	0	0	0	0	0	0	0	0	0	0	0	0	0	0	0	0	0	0	0	0	0	0	0	0	0	0	0	0	0	0	0	0	0	0	0	0	0	0	0	0	0	0	0	0	0	5	1
								Pg	K
BENTHIC SPECIES RICHNESS	8	5	5	5	2	3	3	3	1	3	7	5	5	4	23	16	12	10	7	8	5	14	11	11	13	14	9	7	7	6	5	5	12	9	8	8	10	12	9	9	12	12	8	13	9	13
Maorites cf. weddelliensis	0	0	0	0	0	0	0	0	0	0	0	0	0	0	0	0	0	0	0	0	0	0	0	0	0	0	0	0	0	0	0	0	0	0	0	0	0	0	0	0	0	0	0	0	0	1	1	1
Kitchinites sp.	0	0	0	0	0	0	0	0	0	0	0	0	0	0	0	0	0	0	0	0	0	0	0	0	0	0	0	0	0	0	0	0	0	0	0	0	0	0	0	0	0	1	0	4	4	12	21	4
Maorites seymourianus	0	0	0	0	0	0	0	0	0	0	0	0	0	0	0	0	0	0	0	0	0	0	0	0	0	0	0	0	0	0	0	0	0	0	0	0	0	0	0	0	0	5	0	6	3	9	23	4
Grossouvrites joharae	0	0	0	0	0	0	0	0	0	0	0	0	0	5	17	5	0	0	2	2	1	3	4	2	4	3	4	0	5	4	0	1	0	0	0	0	1	0	1	2	0	1	1	1	1	1	71	23
Eutrephoceras dorbignyanum	0	0	0	0	0	0	0	0	0	1	3	1	0	0	0	1	0	0	0	0	0	0	0	0	0	0	0	0	0	1	0	0	1	0	0	0	0	0	0	1	0	0	0	0	0	1	10	8
Kitchinites laurae	0	0	0	0	0	0	0	0	0	0	0	0	0	0	0	0	0	0	0	0	0	0	0	0	0	0	0	2	0	1	0	0	1	0	0	2	0	0	1	0	2	0	0	0	0	0	9	6
Pseudophyllites cf. loryi	0	0	0	0	0	0	0	0	0	0	0	0	0	0	0	0	0	0	0	0	2	0	0	0	0	0	0	0	0	0	0	2	0	1	0	0	0	0	0	1	0	0	0	0	0	0	6	4
Diplomoceras cylindraceum	0	0	0	0	0	0	0	0	0	4	2	0	0	0	1	1	0	0	0	4	0	2	1	0	0	0	1	0	0	0	0	0	0	0	1	0	1	1	1	0	0	0	0	0	0	0	20	12
Maorites densicostatus	0	0	0	0	0	0	0	0	1	2	3	1	0	1	29	7	7	10	4	2	21	9	3	11	4	7	14	3	2	1	0	0	2	4	1	1	4	0	0	0	0	0	0	0	0	0	154	26
Anagaudryceras seymouriense	0	0	0	0	0	0	0	0	0	0	1	0	1	0	1	1	0	0	0	2	0	0	0	0	1	1	0	0	0	0	1	0	1	0	0	0	0	0	0	0	0	0	0	0	0	0	10	9
Pachydiscus (Pachydiscus) riccardii	0	0	0	0	0	0	0	0	0	0	0	0	0	0	0	0	0	0	0	0	0	0	0	0	0	0	6	1	9	6	0	0	0	0	0	0	0	0	0	0	0	0	0	0	0	0	22	4
Pachydiscus (Pachydiscus) ultimus	0	0	0	0	0	0	0	0	0	0	0	0	5	5	6	3	1	0	0	0	0	0	0	0	0	0	0	0	0	0	0	0	0	0	0	0	0	0	0	0	0	0	0	0	0	0	20	5
Zelandites varuna	0	0	0	0	0	0	0	0	0	0	1	1	0	0	0	0	0	0	0	0	0	0	0	0	0	0	0	0	0	0	0	0	0	0	0	0	0	0	0	0	0	0	0	0	0	0	2	2
								Pg	K
NEKTON SPECIES RICHNESS	0	0	0	0	0	0	0	0	1	3	5	3	2	3	5	6	2	1	2	4	3	3	3	2	3	3	4	3	3	5	1	2	4	2	2	2	3	1	3	3	1	3	1	3	3	5
TOTAL MOLLUSCAN SPECIES RICHNESS	8	5	5	5	2	3	3	3	2	6	12	8	7	7	28	22	14	11	9	12	8	17	14	13	16	17	13	10	10	11	6	7	16	11	10	10	13	13	12	12	13	15	9	16	12	18

## Sheet: B - 2006
Composite height	1074	1070	1064	1063	1063	1062	1062	1060	1059	1058	1055	1054.5	1052	1051	1050	1049	1046	1042-1046	1040-1042	1034-1040	1028-1034	1022-1028	1022	1010-1016	1007-1010	1004-1007	998-1004	992-998	986-992	980-986	974-980	994	984-989	978-984	972-978	972-978	966-972	960-966	954-960	956	948-954	949	942-948	942	930-936	924-930	918-924	912-918	906-912
Section	D5.229																															D5.222											D5.220
Section height	100	96	90	89	89	88	88	86	85	84	81	80.5	78	77	76	75	72	68-72	66-68	60-66	54-60	48-54	48	36-42	33-36	30-33	24-30	18-24	12-18	6-12	0-6	46	36-42	30-36	24-30	24-30	18-24	12-18	6-12	8	0-6	1	72-78	72	60-66	54-60	48-54	42-48	36-42
Total Height
Sample #	D5.1375.2	D5.1375.2	D5.1363.2	D5.1361.3	D5.1361.2	D5.1393.2	D5.1359.2	D5.1355.2	D5.1353.2	D5.1351.2	D5.1345.2	D5.1344.2	D5.1339.2	D5.1338.2	D5.1337.2	D5.1336.2	D5.1333.3	D5.1333.2	D5.1329.2	D5.1327.2	D5.1320.2	D5.1313.2	D5.1307.2	D5.1301.2	D5.1295.2	D5.1292.2	D5.1289.2	D5.1283.2	D5.1277.2	D5.1270.2	D5.1264.2	D5.1257.2	D5.1255.2	D5.1251.2	D5.1249.2	D5.1248.2	D5.1245.2	D5.1241.2	D5.1238.2	D5.1236.2	D5.1234.2	D5.1231.2	D5.1229.2	D5.1226.2	D5.1223.2	D5.1220.2	D5.1217.2	D5.1214.2	D5.1211.2
Oistotrigonia pygoscelium	0	0	0	0	0	0	0	0	0	0	0	0	0	0	0	0	0	0	0	0	0	0	0	0	0	0	0	0	0	0	0	0	0	0	0	0	0	0	0	0	0	0	0	0	0	0	0	0	0
Leionucula suboblonga	0	0	0	3	1	1	1	0	0	4	0	0	0	1	1	8	0	0	0	0	1	0	0	0	0	0	0	0	0	0	0	0	0	0	0	0	0	0	0	0	0	0	0	1	0	0	0	0	0
Pycnodonte (Phygraea) vesicularis vesicularis	0	0	0	0	0	0	0	0	0	1	0	0	0	0	0	0	0	0	0	0	0	0	0	0	1	0	0	0	1	1	9	0	2	34	25	40	25	26	45	30	24	40	50	0	16	1	0	10	0
Nordenskjoldia nordenskjoldi	0	0	0	0	0	0	0	0	0	0	0	0	0	0	0	0	0	0	0	0	0	0	0	0	0	0	0	0	0	0	0	0	0	0	0	0	0	0	0	0	0	0	0	0	0	0	0	0	0
Cyclorismina/Marwickia sp.	1	0	0	0	0	0	0	0	1	4	0	0	0	0	0	2	0	0	0	0	1	0	1	0	0	0	0	0	0	0	0	0	0	0	0	0	0	0	0	0	0	0	0	0	0	0	0	0	0
Neilo casei	0	0	0	0	0	0	0	0	0	0	0	0	0	0	0	0	0	0	0	0	0	0	0	0	0	0	0	0	0	0	0	0	0	0	0	0	0	0	0	0	0	0	0	0	0	0	0	0	0
Limopsis (Limopsis) antarctica	0	0	0	0	0	0	0	0	0	0	0	0	0	0	0	0	0	0	0	0	0	0	0	0	0	0	0	0	0	0	0	0	0	0	0	0	0	0	0	0	0	0	0	0	0	0	0	0	0
Pinna freneixae	0	0	0	0	0	0	0	0	0	0	0	0	0	0	0	0	0	0	0	0	1	0	0	0	0	0	0	0	0	0	0	0	0	0	0	0	0	1	0	0	0	1	1	0	0	0	0	0	0
Panopea clausa	0	0	0	0	0	0	0	0	0	0	0	0	0	0	0	0	0	0	0	0	0	0	0	0	0	0	0	0	0	0	0	0	0	0	0	0	0	0	0	0	0	0	0	0	0	0	0	0	0
Eselaevitrigonia regina	0	0	0	0	0	0	0	0	0	0	0	0	0	0	0	0	0	0	0	0	0	0	0	0	0	0	0	0	0	0	0	0	0	0	0	0	0	0	0	0	0	0	0	0	0	0	0	0	0
Cucullaea antarctica	0	0	0	0	0	0	0	0	0	0	0	0	0	0	0	0	0	0	0	0	0	0	0	0	0	0	0	1	0	0	0	0	0	0	0	0	0	0	0	0	1	0	1	1	1	0	0	0	0
Thracia askinae	0	0	0	0	0	0	0	0	0	0	0	0	0	0	0	0	0	0	0	0	0	0	0	0	0	0	0	0	0	0	0	0	0	0	0	0	0	0	0	0	0	0	0	0	0	0	0	0	0
Goniomya hyriiformis	0	0	0	0	0	0	0	0	0	0	0	0	0	0	0	0	0	0	0	0	0	0	0	0	0	0	0	0	0	0	0	0	0	0	0	0	0	0	0	0	0	0	0	0	0	0	0	0	0
"Lucina" scotti	0	0	0	0	0	0	0	0	0	0	0	0	0	0	0	0	0	0	0	0	0	0	0	0	0	0	0	0	0	0	0	0	0	0	0	0	0	0	0	0	0	0	0	0	0	0	0	0	0
"Thyasira" townsendi	0	0	0	0	0	0	0	0	0	0	0	0	0	0	0	0	0	0	0	0	0	0	0	0	0	0	0	0	0	0	0	0	0	0	0	0	0	0	0	0	0	0	0	0	0	0	0	0	0
Solemya rossiana	0	0	0	0	0	0	0	0	0	0	0	0	0	0	0	0	0	0	0	0	0	0	0	0	0	0	0	0	0	0	0	0	0	0	0	0	0	0	0	0	0	0	0	0	0	0	0	0	0
Austrocucullaea oliveroi	0	0	0	0	0	0	0	0	0	0	0	0	0	0	0	0	0	0	0	0	0	0	0	0	0	0	0	0	0	0	0	0	0	0	0	0	0	0	0	0	0	0	0	0	0	0	0	0	0
Surobula nucleus	0	0	0	0	0	0	0	0	0	0	0	0	0	0	0	0	0	0	0	0	0	0	0	0	0	0	3	0	0	0	0	0	0	0	0	0	0	0	0	0	0	0	0	0	0	0	0	0	0
Dozyia drygalskiana	0	0	0	0	0	0	0	0	0	0	0	0	0	0	0	0	0	0	0	0	0	0	0	0	0	0	0	0	0	0	0	0	0	0	0	0	0	0	0	0	0	0	0	0	0	0	0	0	0
Entolium cf. membranaceum	0	0	0	0	0	0	0	0	0	0	0	0	0	0	0	0	0	0	0	0	0	0	0	0	0	0	0	0	0	0	0	0	0	0	0	0	0	0	0	0	0	0	0	0	0	0	0	0	0
Lahillia larseni	7	11	5	0	16	0	9	4	4	5	0	0	1	2	3	3	3	3	1	1	11	4	9	4	0	0	1	0	0	0	0	0	1	0	0	0	1	0	0	0	2	0	0	3	2	0	1	5	2
Modiolus pontotocensis	0	0	0	0	0	0	0	0	0	0	0	0	0	0	0	0	0	0	0	0	0	0	0	0	0	0	0	0	0	0	0	0	0	0	0	0	0	0	0	0	0	0	0	0	0	0	0	0	0
Seymourtula antarctica	0	0	0	0	0	0	0	0	0	0	0	0	0	0	0	0	0	0	0	0	0	0	0	1	0	0	0	0	0	0	0	0	0	0	0	0	0	0	0	0	0	0	0	0	0	0	0	0	0
Neilo gracilis	0	0	0	0	0	0	0	0	0	0	0	0	0	0	0	0	0	0	0	0	0	0	0	0	0	0	1	0	0	0	0	0	0	0	0	0	0	0	0	0	0	0	0	0	0	0	0	0	0
Acesta shackletoni	0	0	0	0	0	0	0	0	0	0	0	0	0	0	0	0	0	0	0	0	0	0	0	0	0	0	0	0	0	0	0	0	0	0	0	0	1	0	0	0	0	0	0	0	0	0	0	0	0
Cucullaea ellioti	0	1	1	0	0	0	1	0	0	0	0	0	0	0	1	0	0	1	0	2	4	0	0	0	0	0	0	0	0	0	0	0	0	0	0	0	0	0	0	0	0	0	0	0	0	0	0	0	0
Jupiteria? sp.	0	0	0	0	0	0	0	0	0	0	0	0	0	0	0	0	0	0	0	0	1	0	0	0	0	0	0	0	0	0	0	0	0	0	0	0	0	0	0	0	0	0	0	0	0	0	0	0	0
Acesta webbi	0	0	0	1	0	0	0	0	0	0	0	0	0	0	0	0	0	0	0	0	0	0	0	0	0	0	0	0	0	0	0	0	0	0	0	0	0	0	0	0	0	0	0	0	0	0	0	0	0
"Vanikoropsis" arktowskiana	0	1	0	0	0	0	0	0	0	0	0	0	0	0	1	0	0	0	0	1	0	0	0	0	0	0	0	0	1	0	0	0	0	0	0	0	0	0	0	0	0	0	0	0	0	0	0	0	0
Taioma charcotiana	0	0	0	0	0	0	0	0	0	0	0	0	0	0	0	0	0	0	0	0	0	0	0	0	0	0	0	0	0	0	0	0	0	0	0	2	0	0	1	0	1	0	0	0	0	1	0	0	0
"Cassidaria" mirabilis	0	0	0	0	0	0	0	0	0	0	0	0	0	0	0	0	0	0	0	0	0	0	0	0	0	0	0	0	0	0	1	0	0	0	0	0	0	0	0	0	0	0	0	0	0	0	0	0	0
Austroapporhais sp.	0	0	0	0	0	0	0	0	0	0	0	0	0	0	0	0	0	0	0	0	0	0	0	0	0	0	0	0	0	0	0	0	0	0	0	0	0	0	0	0	1	0	0	0	0	0	0	0	0
Cryptorhytis? phillippiana	0	0	0	0	0	0	0	0	0	0	0	0	0	0	0	0	0	0	0	0	0	0	0	0	0	0	0	0	0	0	0	0	0	0	0	1	0	0	0	0	0	0	0	0	1	0	0	0	0
Neogastropod new genus B	0	0	0	0	0	0	0	0	0	0	0	0	0	0	0	0	0	0	0	0	0	0	0	0	0	0	0	0	0	0	0	0	0	0	0	0	0	0	0	0	0	0	0	0	0	0	0	0	0
'Amberleya' spinigera	0	0	0	0	0	0	0	0	0	0	0	0	0	0	0	0	0	0	0	0	0	0	0	0	0	0	0	0	0	0	0	0	1	0	0	0	0	0	0	0	0	0	0	0	1	0	0	0	0
Heteroterma sp.	0	0	0	0	0	0	0	0	0	0	0	0	0	0	0	0	0	0	0	0	0	0	0	0	0	0	0	0	0	0	0	0	0	0	0	0	0	0	0	0	0	0	0	0	0	0	0	0	0
Heteroterma? sp. 2	0	0	0	0	0	0	0	0	0	0	0	0	0	0	0	0	0	0	0	0	0	0	0	0	0	0	0	0	0	0	0	0	0	0	0	0	0	0	0	0	0	0	0	0	0	0	0	0	0
Acteon (Tenuiacteon) antarctihadrum	0	0	0	0	0	0	0	0	0	0	0	0	0	0	0	0	0	0	0	0	0	0	0	0	0	0	0	0	0	0	0	0	0	0	0	0	0	0	0	0	0	0	0	0	0	0	0	0	0
Neogastropod new genus A	0	0	0	0	0	0	0	0	0	0	0	0	0	0	0	0	0	0	0	0	0	0	0	0	0	0	0	0	0	0	0	0	0	0	0	0	0	0	0	0	0	0	0	0	0	0	0	0	0
Leptomaria antipodensis	0	0	0	0	0	0	0	0	0	0	0	0	0	0	0	0	0	0	0	0	0	0	0	0	0	0	0	0	0	0	0	0	0	0	0	0	0	0	0	0	0	0	0	0	0	0	0	0	0
Leptomaria hickmanea	0	0	0	0	0	0	0	0	0	0	0	0	0	0	0	0	0	0	0	0	0	0	0	0	0	0	0	0	0	0	0	0	0	0	0	0	0	0	0	0	0	0	0	0	0	0	0	0	0
Struthiochenopus hurleyi	2	0	11	1	22	5	19	5	0	13	2	6	5	10	11	0	0	2	0	3	22	10	0	0	0	0	0	0	0	0	0	0	0	0	0	0	0	0	0	0	0	0	0	0	0	0	0	0	0
Leptomaria cf. seymouriensis	1	2	0	0	0	0	0	0	0	0	0	0	0	0	0	0	0	0	0	0	0	0	0	0	0	0	0	0	0	0	0	0	0	0	0	0	0	0	0	0	0	0	0	0	0	0	0	0	0
																									K-Pg
BENTHIC SPECIES RICHNESS	4	4	3	3	3	2	4	2	2	5	1	1	2	3	5	3	1	3	1	4	7	2	2	2	1	0	3	1	2	1	2	0	3	1	1	3	3	2	2	1	5	2	3	3	5	2	1	2	1
Diplomoceras cylindraceum	0	0	0	0	0	0	0	0	0	0	0	0	0	0	0	0	0	0	0	0	0	0	0	0	1	0	0	0	0	1	0	0	0	0	0	0	0	1	0	0	0	0	1	1	1	0	0	0	0
Maorites tuberculatus	0	0	0	0	0	0	0	0	0	0	0	0	0	0	0	0	0	0	0	0	0	0	0	0	0	0	0	0	0	0	0	0	0	0	0	0	0	0	0	0	0	0	0	0	0	0	0	0	0
Pseudophyllites cf. loryi	0	0	0	0	0	0	0	0	0	0	0	0	0	0	0	0	0	0	0	0	0	0	0	0	0	0	0	0	0	0	0	0	0	0	0	0	0	0	0	0	0	0	0	0	0	0	0	0	0
Maorites seymourianus	0	0	0	0	0	0	0	0	0	0	0	0	0	0	0	0	0	0	0	0	0	0	0	0	0	0	0	0	0	0	0	0	0	0	0	0	0	0	0	0	0	0	0	0	0	0	0	0	0
Maorites cf. weddelliensis	0	0	0	0	0	0	0	0	0	0	0	0	0	0	0	0	0	0	0	0	0	0	0	0	0	0	0	0	0	0	0	0	0	0	0	0	0	0	0	0	0	0	0	0	0	0	0	0	0
Kitchinites sp.	0	0	0	0	0	0	0	0	0	0	0	0	0	0	0	0	0	0	0	0	0	0	0	0	0	0	0	0	0	0	0	0	0	0	0	0	0	0	0	0	0	0	0	0	0	0	0	0	0
Eutrephoceras dorbignyanum	0	0	0	0	0	0	0	0	0	0	0	0	0	0	0	0	0	0	0	0	0	0	0	0	1	1	0	0	0	0	0	1	0	0	0	0	0	0	0	0	0	0	0	0	0	0	0	0	0
Grossouvrites joharae	0	0	0	0	0	0	0	0	0	0	0	0	0	0	0	0	0	0	0	0	0	0	0	0	0	0	0	0	0	0	0	0	0	0	0	0	0	0	0	0	1	0	0	1	1	1	0	1	1
Anagaudryceras seymouriense	0	0	0	0	0	0	0	0	0	0	0	0	0	0	0	0	0	0	0	0	0	0	0	0	0	0	0	0	0	0	0	0	0	0	0	0	0	0	0	0	0	0	0	0	0	0	0	0	0
Pachydiscus (Pachydiscus) cf. 'ootacodensis'	0	0	0	0	0	0	0	0	0	0	0	0	0	0	0	0	0	0	0	0	0	0	0	0	0	0	0	0	0	0	0	0	0	0	0	0	0	0	0	0	0	0	0	0	0	0	0	0	0
Kitchinites laurae	0	0	0	0	0	0	0	0	0	0	0	0	0	0	0	0	0	0	0	0	0	0	0	0	0	0	0	0	0	0	0	0	1	0	0	0	0	0	0	0	0	0	0	0	0	0	0	0	0
Maorites densicostatus	0	0	0	0	0	0	0	0	0	0	0	0	0	0	0	0	0	0	0	0	0	0	0	0	0	0	0	0	0	0	0	0	0	0	0	1	0	0	1	1	3	0	1	1	1	0	0	4	4
Pachydiscus (Pachydiscus) riccardii	0	0	0	0	0	0	0	0	0	0	0	0	0	0	0	0	0	0	0	0	0	0	0	0	0	0	0	0	0	0	0	0	0	0	0	0	0	0	0	0	0	0	0	0	0	0	0	0	0
Pachydiscus (Pachydiscus) ultimus	0	0	0	0	0	0	0	0	0	0	0	0	0	0	0	0	0	0	0	0	0	0	0	0	0	0	0	0	0	0	1	0	0	0	0	5	1	1	0	0	0	0	1	0	0	0	0	0	0
																									K-Pg
NEKTON SPECIES RICHNESS	0	0	0	0	0	0	0	0	0	0	0	0	0	0	0	0	0	0	0	0	0	0	0	0	2	1	0	0	0	1	1	1	1	0	0	2	1	2	1	1	2	0	3	3	3	1	0	2	2
TOTAL MOLLUSCAN SPECIES RICHNESS	4	4	3	3	3	2	4	2	2	5	1	1	2	3	5	3	1	3	1	4	7	2	2	2	3	1	3	1	2	2	3	1	4	1	1	5	4	4	3	2	7	2	6	6	8	3	1	4	3
[truncated: 128 more columns]

## Sheet: C - 2010
Composite height	1069.5-1073.5	1055.5-1069.5	1044-1055.5	1031.8-1044	1021.5-1031.8	1013.5-1021.5	1008.5-1013.5	1007.7-1008.5	1007.5-1008.5	1004-1007.5	989.5-1007.7
Section	D9.207					D9. 206				D9.205
Section Height	48-52	34.5-48	22.5-34.5	9.8-22.5	0-9.8	9-17	4-9	17.7-19	3-4	0-3	0-17.7
Total Height	79.7-83.7	66.2-79.7	54.2-66.2	41.5-54.2	31.7-41.5	23.7-31.7	18.7-23.7	17.7-19	17.7-18.7	14.7-17.7	0-17.7	N	Occurrences
Pycnodonte (Phygraea) vesicularis vesicularis	0	0	0	0	0	0	0	0	0	1	15	16	2
Leionucula suboblonga	0	23	21	7	34	3	1	0	0	0	0	89	6
Cyclorismina/Marwickia sp.	7	4	8	3	5	3	3	1	0	0	0	34	8
Lahillia larseni	1	3	1	1	6	8	6	0	1	5	8	40	10
Limatula n. sp?	0	0	0	0	0	0	0	0	0	13	0	13	1
Cucullaea ellioti	4	6	1	3	0	35	1	0	1	0	0	51	7
Jupiteria? sp.	0	0	0	1	1	1	0	0	0	0	0	3	3
Heteroterma sp.	0	0	0	0	0	0	0	0	0	0	1	1	1
"Vanikoropsis" arktowskiana	0	0	0	0	0	1	0	0	0	1	2	4	3
"Cassidaria" mirabilis	0	0	0	0	0	0	0	0	0	1	0	1	1
Cryptorhytis? phillippiana	0	0	0	0	0	0	0	0	0	1	1	2	2
Neogastropod new genus B	0	0	0	0	0	0	0	0	0	1	0	1	1
Struthiochenopus hurleyi	10	4	21	4	3	5	7	0	3	0	0	57	8
Haustator? sp.	0	0	0	0	0	0	0	0	0	1	1	2	2
Austrosphaera bulloides	2	0	0	0	0	0	0	0	0	0	0	2	1
Perissodonta austerocallosa	1	1	0	0	0	0	0	0	0	0	0	2	2
								Pg	Pg	K	K
BENTHIC SPECIES RICHNESS	6	6	5	6	5	7	5	1	3	8	6
Diplomoceras cylindraceum	0	0	0	0	0	0	0	0	0	2	5	7	2
Eutrephoceras dorbignyanum	0	0	0	0	0	0	0	0	0	0	1	1	1
								Pg	Pg	K	K
NEKTON SPECIES RICHNESS	0	0	0	0	0	0	0	0	0	1	2
TOTAL MOLLUSCAN SPECIES RICHNESS	6	6	5	6	5	7	5	1	3	9	8

## Sheet: D - Zinsmeister 1998
Composite height (BAS sections)	1011	1010.5	1009.5	1008.5	1008	1007.5	1006.5	1006	1005.5	1004.5	1004	1003	1002.5	1002	1001.5	1000.5	1000	997	994.5	993.5
Section Height	4	3	2	1	0.5	0	-1	-1.5	-2	-3	-3.5	-4.5	-5	-5.5	-6	-7	-7.5	-10.5	-13	-14	Occurrences	Zinsmeister 1998 ID
Eselaevitrigonia regina	0	0	0	0	0	0	0	0	0	0	0	0	0	0	0	0	0	0	0	1	1	Eselaevitrigonia regina
Goniomya hyriiformis	0	0	0	0	0	0	0	1	0	0	0	0	0	0	1	0	0	1	0	0	3	Goniomya hyriiformis
Oistotrigonia pygoscelium	0	0	0	0	0	0	0	1	0	0	0	0	0	0	1	0	0	1	1	0	4	Oistotrigonia pygoscelium
Seymourtula antarctica	0	0	0	0	1	0	1	0	0	0	0	0	0	1	0	0	0	0	0	0	3	Seymourtula antarctica
Panopea clausa	0	0	1	0	0	0	0	1	0	0	0	0	0	0	0	0	0	0	0	0	2	Panopea clausa
Surobula nucleus	1	0	0	0	0	0	0	0	0	0	0	0	0	0	0	1	0	0	0	0	2	Surobula nucleus
Pinna freneixae	0	0	0	0	0	1	0	0	0	0	0	0	0	0	0	0	0	0	0	0	1	Pinna freneixae
Leionucula suboblonga	0	1	0	0	0	1	0	0	0	0	0	0	0	0	0	0	0	0	0	0	2	Leionucula suboblonga
Cyclorismina/Marwickia sp.	0	1	0	0	0	0	0	0	0	0	0	0	0	0	0	0	0	0	0	0	1	Cyclorisma chaneyi
Cucullaea ellioti	1	1	1	1	0	0	2	0	0	0	0	0	0	0	0	0	0	0	0	0	5	Cucullaea ellioti
Lahillia larseni	1	1	1	0	0	1	0	1	0	1	0	1	1	0	1	0	1	0	1	1	12	Lahillia larseni
Taioma charcotiana	0	0	0	0	0	0	0	0	0	1	0	0	0	0	0	0	0	0	0	0	1	Taioma charcotianus
'Amberleya' spinigera	0	0	0	0	0	0	1	0	0	0	0	0	0	0	0	0	1	0	0	0	2	Amberleya spinigera
Struthiochenopus hurleyi	1	1	0	0	0	0	0	0	0	0	0	0	0	0	0	0	0	0	0	0	2	Struthiochenopus nordenskjoldi
						K-Pg
BENTHIC SPECIES RICHNESS	3	4	2		1	3	2	3	0	1	0	0	0	1	2	1	1	2	1	1
Grossouvrites joharae	0	0	0	0	0	0	0	0	1	0	0	0	0	0	0	0	0	0	0	0	1	Grossouvrites gemmatus
Kitchinites laurae	0	0	0	0	0	0	1	0	0	0	0	0	0	0	0	0	0	0	0	0	1	Kitchinites laurae
Zelandites varuna	0	0	0	0	0	0	1	1	0	0	0	0	0	0	0	0	0	0	0	0	2	Zelandites varuna
Diplomoceras cylindraceum	0	0	0	0	0	0	1	0	0	0	1	0	0	0	0	1	0	1	0	0	4	Diplomoceras cylindraceum
Pseudophyllites cf. loryi	0	0	0	0	0	0	1	0	0	0	0	0	0	0	0	0	0	0	0	0	1	Pseudophyllites loryi
Maorites densicostatus	0	0	0	0	0	0	1	0	0	1	0	1	0	0	0	0	0	0	0	0	3	Maorites densicostatus
Eutrephoceras dorbignyanum	0	0	0	0	0	0	1	1	1	0	0	0	1	0	0	0	0	0	0	0	4	Cimonia n. sp.
						K-Pg
NEKTON SPECIES RICHNESS	0		0		0	0	6	2	2	1	1	1	1	0	0	1	0	1	0	0
	In this dataset all occurrences are from a 20 m composite section over the K-Pg boundary. Original fossil ID on the right (column W), revised ID based on updated taxonomy in column A on the left.
TOTAL MOLLUSCAN SPECIES RICHNESS	3	4	2	0	1	3	8	5	2	2	1	1	1	1	2	2	1	3	1	1

## Sheet: E - Composite Data
	FA 99	LA 99	NOcc 99	FA 06	LA 06	NOcc 06	FA 10	LA 10	NOcc 10	FA Z98	LA Z98	NOcc Z98	FA COMP	LA COMP	LA - KPg	S (stratigraphic abundance)	Total number of occurrences
Austrocucullaea oliveroi	-	-	0	540	540	1	-	-	0	-	-	0	540	540	-467.5	0.396825	1
Leptomaria hickmanae	-	-	0	626	631	1	-	-	0	-	-	0	626	631	-376.5	0.396825	1
Leptomaria antipodensis	610	651	2	626	631	1	-	-	0	-	-	0	610	651	-356.5	1.19048	3
Pulvinites antarctica	680	690.5	1	-	-	0	-	-	0	-	-	0	680	690.5	-317	0.396825	1
Nordenskjoldia nordenskjoldi	610	702	3	194	676	15	-	-	0	-	-	0	194	702	-305.5	7.14286	18
Heteroterma? sp. 1	690.5	702	1	-	-	0	-	-	0	-	-	0	690.5	702	-305.5	0.396825	1
Neogastropod new genus A	680	713.5	3	602	754	9	-	-	0	-	-	0	602	754	-253.5	4.7619	12
Limopsis (Limopsis) antarctica	-	-	0	289	832	3	-	-	0	-	-	0	289	832	-175.5	1.19048	3
Thracia askinae	624	858.5	4	492	711	2	-	-	0	-	-	0	492	858.5	-149	2.38095	6
Modiolus pontotocensis	848	858.5	1	850	856	1	-	-	0	-	-	0	848	858.5	-149	0.793651	2
Acteon (Tenuiacteon) antarctihadrum	848	858.5	1	572	577	1	-	-	0	-	-	0	572	858.5	-149	0.793651	2
"Entolium" cf. membranaceum	836	883	3	826	836	2	-	-	0	-	-	0	826	883	-124.5	1.98413	5
Dozyia drygalskiana	665	883	7	706	888	2	-	-	0	-	-	0	665	888	-119.5	3.57143	9
"Lucina" scotti	836	959.5	4	512	661	2	-	-	0	-	-	0	512	959.5	-48	2.38095	6
Solemya rossiana	949	959.5	2	525	661	4	-	-	0	-	-	0	525	959.5	-48	2.38095	6
Heteroterma? sp. 2	821	959.5	3	527	532	1	-	-	0	-	-	0	529.5	959.5	-48	1.5873	4
Austroaporrhais sp.	610	971.5	23	322	954	23	-	-	0	-	-	0	322	971.5	-36	18.254	46
Phelopteria feldmanni	958	981	2	-	-	0	-	-	0	-	-	0	959.5	981	-26.5	0.793651	2
Eselaevitrigonia regina	610	959.5	25	388	868	11	-	-	0	993.5	993.5	1	388	993.5	-14	14.6825	37
Acesta shackletoni	1003.5	1003.5	1	966	972	1	-	-	0	-	-	0	969.5	1003.5	-4	0.793651	2
Taioma charcotiana	638.5	959.5	21	242	978	25	-	-	0	1004.5	1004.5	1	242	1004.5	-3	18.6508	47
Oistotrigonia pygoscelium	638.5	958	19	105	856	26	-	-	0	994.5	1006	4	105	1006	-1.5	19.4444	49
Goniomya hyriiformis	610	998	4	497	661	7	-	-	0	997	1006	3	497	1006	-1.5	5.55556	14
'Amberleya' spinigera	610	981	30	492	984	23	-	-	0	1000	1006.5	2	492	1006.5	-1	21.8254	55
Cucullaea antarctica	638.5	1007	18	427	998	28	-	-	0	-	-	0	427	1007	-0.5	18.254	46
Limatula n. sp. ?	-	-	0	-	-	0	1004	1007.5	1	-	-	0	1004	1007.5	0	0.396825	1
Neogastropod new genus B	702	959.5	6	442	778	12	1004	1007.5	1	-	-	0	442	1007.5	0	7.53968	19
"Cassidaria" mirabilis	610	959.5	14	289	980	45	1004	1007.5	1	-	-	0	289	1007.5	0	23.8095	60
Haustator? Sp.	-	-	0	-	-	0	989.5	1007.5	2	-	-	0	989.5	1007.5	0	0.793651	2
Cryptorhytis? phillippiana	610	1006	27	427	978	26	989.5	1007.5	2	-	-	0	430.5	1007.5	0	21.8254	55
Panopea clausa	610	1007	20	310	894	10	-	-	0	1006	1009.5	2	310	1009.5	2	12.6984	32
Surobula nucleus	779	935.5	5	641	1004	8	-	-	0	1000.5	1011	2	641	1011	3.5	5.95238	15
Seymourtula antarctica	875.5	949	5	882	1016	3	-	-	0	1002	1008	3	875.5	1016	8.5	4.36508	11
Leptomaria cf. seymouriensis	-	-	0	1070	1074	2	-	-	0	-	-	0	1070	1074	66.5	0.793651	2
Leionucula suboblonga	610	1073	9	115	1063	41	1008.35	1069.35	6	1007.5	1010.5	2	115	1073	65.5	23.0159	58
"Vanikoropsis" arktowskiana	610	1073	21	165	1070	42	989.5	1021.35	3	-	-	0	165	1073	65.5	26.1905	66
Marwickia/Cyclorisma sp.	665	1073	18	208	1074	18	1007.35	1073.35	8	-	-	0	208	1074	66.5	17.4603	44
Pinna freneixae	610	1007	17	310	1034	17	-	-	0	1007.5	1007.5	1	310	1031	23.5	13.8889	35
Pycnodonte (Phygraea) vesicularis vesicularis	610	1073	22	312	1058	49	989.5	1007.5	2	-	-	0	312	1073	65.5	28.9683	73
"Thyasira" townsendi	949	959.5	2	512	661	4	-	-	0	-	-	0	512	959.5	-48	2.38095	6
Neilo casei	-	-	0	289	289	1	-	-	0	-	-	0	289	289	-718.5	0.396825	1
Heteroterma sp.	926.5	959.5	2	522	617	3	989.5	1007.35	1	-	-	0	524.5	1007.35	-0.15	2.38095	6
Lahillia larseni	864.5	1073	21	850	1074	36	989.5	1073.35	10	994.5	1011	12	850	1074	66.5	31.3492	79
Neilo gracilis	-	-	0	896	1004	2	-	-	0	-	-	0	896	1001	-6.5	0.793651	2
Acesta webbi	958	959.5	1	1063	1063	1	-	-	0	-	-	0	958	1063	55.5	0.793651	2
Cucullaea ellioti	1007	1073	6	1028	1070	7	1005.85	1073.35	7	1006	1011	5	1005.85	1073.35	65.85	9.92063	25
Struthiochenopus hurleyi	1007	1073	8	1022	1074	17	1005.85	1073.35	8	1010.5	1011	2	1005.85	1074	66.5	13.8889	35
?Jupiteria sp.	-	-	0	1028	1034	1	1013.35	1043.5	3	-	-	0	1013.35	1043.5	36	1.5873	4
"Saxolucina" sp.	1019	1062.5	3	-	-	0	-	-	0	-	-	0	1019	1062.5	55	1.19048	3
Perissodonta austerocallosa	-	-	0	-	-	0	1055.85	1073.35	2	-	-	0	1055.85	1073.35	65.85	0.793651	2
Austrosphaera bulloides	1062.5	1073	1	-	-	0	1069.35	1073.35	1	-	-	0	1062.5	1073.35	65.85	0.793651	2
Maorites tuberculatus	-	-	0	234.5	434	6	-	-	0	-	-	0	234.5	434	-573.5	2.38095	6
Maorites cf. weddelliensis	610	624	1	522	621	3	-	-	0	-	-	0	524.5	624	-383.5	1.5873	4
Pachydiscus (Pachydiscus) cf. 'ootacodensis'	-	-	0	666	671	1	-	-	0	-	-	0	666	671	-336.5	0.396825	1
Kitchinites sp.	610	680	4	522	676	12	-	-	0	-	-	0	522	680	-327.5	6.34921	16
Maorites seymourianus	610	680	4	434	686	18	-	-	0	-	-	0	434	686	-321.5	8.73016	22
Pachydiscus (Pachydiscus) riccardii	808.5	836	4	832	836	1	-	-	0	-	-	0	808.5	836	-171.5	1.98413	5
Pachydiscus (Pachydiscus) ultimus	935.5	981	5	942	980	5	-	-	0	-	-	0	935.5	981	-26.5	3.96825	10
Grossouvrites joharae	610	971.5	23	617	954	15	-	-	0	1005.5	1005.5	1	610	1005.5	-2	15.4762	39
Pseudophyllites cf. loryi	690.5	898	4	327	832	3	-	-	0	1006.5	1006.5	1	327	1006.5	-1	3.1746	8
Kitchinites laurae	680	824	6	681	989	4	-	-	0	1006.5	1006.5	1	680	1006.5	-1	4.36508	11
Maorites densicostatus	725.5	1006	26	760	978	26	-	-	0	1003	1006	3	725.5	1006.5	-1	21.8254	55
Anagaudryceras seymouriense	779	1007	9	656	836	3	-	-	0	-	-	0	656	1007	-0.5	4.7619	12
Zelandites varuna	981	1007	1	-	-	0	-	-	0	1006	1006.5	2	981	1007	-0.5	1.19048	3
Eutrephoceras dorbignyanum	610	1007	8	522	1010	9	989.5	989.5	1	1003	1006.5	4	522	1010*	2.5	8.73016	22
Diplomoceras cylindraceum	702	1003.5	19	95	1010	12	989.5	1007.5	2	997	1006.5	4	95	1010*	2.5	14.6825	37
													Italics = FAD or LAD above/below study interval (range-through)
	Nsample 99	Nsample 06	Nsample 10	Nsample Z98									*Two species of cephalopod have LAD above the K-Pg boundary due to their last occurrence in a bin that straddles the boundary interval (see sheet B - 2006)
	46	175	11	20

## Sheet: F - Composite section
	1074	1073.35	1073	1070	1063	1062.5	1058	1055.85	1043.5	1031	1019	1016	1013.35	1011	1010	1009.5	1007.5	1007.35	1007	1006.5	1006	1005.85	1005.5	1004.5	1004	1003.5	1001	993.5	989.5	981	971.5	969.5	959.5	958	935.5	896	888	883	875.5	858.5	850	848	836	832	826	808.5	754	725.5	702
Austrocucullaea oliveroi
Leptomaria hickmanae
Leptomaria antipodensis
Pulvinites antarctica
Nordenskjoldia nordenskjoldi																																																	1
Heteroterma? sp. 1																																																	1
Neogastropod new genus A																																															1	1	1
Limopsis (Limopsis) antarctica																																												1	1	1	1	1	1
Thracia askinae																																								1	1	1	1	1	1	1	1	1	1
Modiolus pontotocensis																																								1	1	1	1	1	1	1	1	1	1
Acteon (Tenuiacteon) antarctihadrum																																								1	1	1	1	1	1	1	1	1	1
"Entolium" cf. membranaceum																																						1	1	1	1	1	1	1	1
Dozyia drygalskiana																																					1	1	1	1	1	1	1	1	1	1	1	1	1
"Lucina" scotti																																	1	1	1	1	1	1	1	1	1	1	1	1	1	1	1	1	1
Solemya rossiana																																	1	1	1	1	1	1	1	1	1	1	1	1	1	1	1	1	1
Heteroterma? sp. 2																																	1	1	1	1	1	1	1	1	1	1	1	1	1	1	1	1	1
Austroaporrhais sp.																															1	1	1	1	1	1	1	1	1	1	1	1	1	1	1	1	1	1	1
Phelopteria feldmanni																														1	1	1	1
Eselaevitrigonia regina																												1	1	1	1	1	1	1	1	1	1	1	1	1	1	1	1	1	1	1	1	1	1
Acesta shackletoni																										1	1	1	1	1	1	1
Taioma charcotiana																								1	1	1	1	1	1	1	1	1	1	1	1	1	1	1	1	1	1	1	1	1	1	1	1	1	1
Oistotrigonia pygoscelium																					1	1	1	1	1	1	1	1	1	1	1	1	1	1	1	1	1	1	1	1	1	1	1	1	1	1	1	1	1
Goniomya hyriiformis																					1	1	1	1	1	1	1	1	1	1	1	1	1	1	1	1	1	1	1	1	1	1	1	1	1	1	1	1	1
'Amberleya' spinigera																				1	1	1	1	1	1	1	1	1	1	1	1	1	1	1	1	1	1	1	1	1	1	1	1	1	1	1	1	1	1
Cucullaea antarctica																			1	1	1	1	1	1	1	1	1	1	1	1	1	1	1	1	1	1	1	1	1	1	1	1	1	1	1	1	1	1	1
Limatula n. sp. ?																	1	1	1	1	1	1	1	1	1
Neogastropod new genus B																	1	1	1	1	1	1	1	1	1	1	1	1	1	1	1	1	1	1	1	1	1	1	1	1	1	1	1	1	1	1	1	1	1
"Cassidaria" mirabilis																	1	1	1	1	1	1	1	1	1	1	1	1	1	1	1	1	1	1	1	1	1	1	1	1	1	1	1	1	1	1	1	1	1
Haustator? Sp.																	1	1	1	1	1	1	1	1	1	1	1	1	1
Cryptorhytis? phillippiana																	1	1	1	1	1	1	1	1	1	1	1	1	1	1	1	1	1	1	1	1	1	1	1	1	1	1	1	1	1	1	1	1	1
Panopea clausa																1	1	1	1	1	1	1	1	1	1	1	1	1	1	1	1	1	1	1	1	1	1	1	1	1	1	1	1	1	1	1	1	1	1
Surobula nucleus														1	1	1	1	1	1	1	1	1	1	1	1	1	1	1	1	1	1	1	1	1	1	1	1	1	1	1	1	1	1	1	1	1	1	1	1
Seymourtula antarctica												1	1	1	1	1	1	1	1	1	1	1	1	1	1	1	1	1	1	1	1	1	1	1	1	1	1	1	1	1	1	1	1	1	1	1	1	1	1
Leionucula suboblonga	1	1	1	1	1	1	1	1	1	1	1	1	1	1	1	1	1	1	1	1	1	1	1	1	1	1	1	1	1	1	1	1	1	1	1	1	1	1	1	1	1	1	1	1	1	1	1	1	1
"Vanikoropsis" arktowskiana	1	1	1	1	1	1	1	1	1	1	1	1	1	1	1	1	1	1	1	1	1	1	1	1	1	1	1	1	1	1	1	1	1	1	1	1	1	1	1	1	1	1	1	1	1	1	1	1	1
Marwickia/Cyclorisma sp.	1	1	1	1	1	1	1	1	1	1	1	1	1	1	1	1	1	1	1	1	1	1	1	1	1	1	1	1	1	1	1	1	1	1	1	1	1	1	1	1	1	1	1	1	1	1	1	1	1
Pinna freneixae	1	1	1	1	1	1	1	1	1	1	1	1	1	1	1	1	1	1	1	1	1	1	1	1	1	1	1	1	1	1	1	1	1	1	1	1	1	1	1	1	1	1	1	1	1	1	1	1	1
Pycnodonte (Phygraea) vesicularis vesicularis	1	1	1	1	1	1	1	1	1	1	1	1	1	1	1	1	1	1	1	1	1	1	1	1	1	1	1	1	1	1	1	1	1	1	1	1	1	1	1	1	1	1	1	1	1	1	1	1	1
"Thyasira" townsendi	1	1	1	1	1	1	1	1	1	1	1	1	1	1	1	1	1	1	1	1	1	1	1	1	1	1	1	1	1	1	1	1	1	1	1	1	1	1	1	1	1	1	1	1	1	1	1	1	1
Neilo casei	1	1	1	1	1	1	1	1	1	1	1	1	1	1	1	1	1	1	1	1	1	1	1	1	1	1	1	1	1	1	1	1	1	1	1	1	1	1	1	1	1	1	1	1	1	1	1	1	1
Heteroterma sp.	1	1	1	1	1	1	1	1	1	1	1	1	1	1	1	1	1	1	1	1	1	1	1	1	1	1	1	1	1	1	1	1	1	1	1	1	1	1	1	1	1	1	1	1	1	1	1	1	1
Lahillia larseni	1	1	1	1	1	1	1	1	1	1	1	1	1	1	1	1	1	1	1	1	1	1	1	1	1	1	1	1	1	1	1	1	1	1	1	1	1	1	1	1	1
Neilo gracilis	1	1	1	1	1	1	1	1	1	1	1	1	1	1	1	1	1	1	1	1	1	1	1	1	1	1	1	1	1	1	1	1	1	1	1	1
Acesta webbi					1	1	1	1	1	1	1	1	1	1	1	1	1	1	1	1	1	1	1	1	1	1	1	1	1	1	1	1	1	1
Cucullaea ellioti	1	1	1	1	1	1	1	1	1	1	1	1	1	1	1	1	1	1	1	1	1	1
Struthiochenopus hurleyi	1	1	1	1	1	1	1	1	1	1	1	1	1	1	1	1	1	1	1	1	1	1
?Jupiteria sp.	1	1	1	1	1	1	1	1	1	1	1	1	1
"Saxolucina" sp.	1	1	1	1	1	1	1	1	1	1	1
Perissodonta austerocallosa	1	1	1	1	1	1	1	1
Austrosphaera bulloides	1	1	1	1	1	1
Leptomaria cf. seymouriensis	1	1	1	1
BENTHIC STANDING SPECIES RICHNESS	17	17	17	17	17	17	16	16	15	15	15	15	15	15	15	16	21	21	22	23	25	25	23	24	24	24	24	25	25	25	26	26	28	27	26	26	26	27	27	30	30	29	29	30	30	29	30	30	32
Maorites tuberculatus
Maorites cf. weddelliensis
Pachydiscus (Pachydiscus) cf. 'ootacodensis'
Kitchinites sp.
Maorites seymourianus
Pachydiscus (Pachydiscus) riccardii																																											1	1	1	1
Pachydiscus (Pachydiscus) ultimus																														1	1	1	1	1	1
Grossouvrites joharae																							1	1	1	1	1	1	1	1	1	1	1	1	1	1	1	1	1	1	1	1	1	1	1	1	1	1	1
Pseudophyllites cf. loryi																				1	1	1	1	1	1	1	1	1	1	1	1	1	1	1	1	1	1	1	1	1	1	1	1	1	1	1	1	1	1
Kitchinites laurae																				1	1	1	1	1	1	1	1	1	1	1	1	1	1	1	1	1	1	1	1	1	1	1	1	1	1	1	1	1	1
Maorites densicostatus																				1	1	1	1	1	1	1	1	1	1	1	1	1	1	1	1	1	1	1	1	1	1	1	1	1	1	1	1	1
Anagaudryceras seymouriense																			1	1	1	1	1	1	1	1	1	1	1	1	1	1	1	1	1	1	1	1	1	1	1	1	1	1	1	1	1	1	1
Zelandites varuna																			1	1	1	1	1	1	1	1	1	1	1	1
Eutrephoceras dorbignyanum															1	1	1	1	1	1	1	1	1	1	1	1	1	1	1	1	1	1	1	1	1	1	1	1	1	1	1	1	1	1	1	1	1	1	1
Diplomoceras cylindraceum															1	1	1	1	1	1	1	1	1	1	1	1	1	1	1	1	1	1	1	1	1	1	1	1	1	1	1	1	1	1	1	1	1	1	1
NEKTON STANDING SPECIES RICHNESS	0	0	0	0	0	0	0	0	0	0	0	0	0	0	2	2	2	2	4	7	7	7	8	8	8	8	8	8	8	9	8	8	8	8	8	7	7	7	7	7	7	7	8	8	8	8	7	7	6
TOTAL MOLLUSCAN STANDING SPECIES RICHNESS	17	17	17	17	17	17	16	16	15	15	15	15	15	15	17	18	23	23	26	30	32	32	31	32	32	32	32	33	33	34	34	34	36	35	34	33	33	34	34	37	37	36	37	38	38	37	37	37	38
First/last appearances in composite section (see sheet E)	1
Range-through occurrence based on field data	1
Range-through occurrence inferred (see main text for discussion)	1
[truncated: 42 more columns]

## Sheet: G - Turnover metrics
Stratigraphic height (m)	5	235	285	315	325	435	445	495	525	545	575	605	615	625	635	645	655	665	675	685	695	705	735	755	805	825	835	855	885	895	935	955	965	975	985	995	1005	1015	1055	1065	1075
	0	230	280	310	320	430	440	490	520	540	570	600	610	620	630	640	650	660	670	680	690	700	730	750	800	820	830	850	880	890	930	950	960	970	980	990	1000	1010	1050	1060	1070
	10	240	290	320	330	440	450	500	530	550	580	610	620	630	640	650	660	670	680	690	700	710	740	760	810	830	840	860	890	900	940	960	970	980	990	1000	1010	1020	1060	1070	1080
NFL (B)	0	0	0	0	0	0	0	0	0	0	0	0	0	0	0	0	0	0	0	0	0	0	0	0	0	0	0	0	0	0	0	0	0	0	0	0	1	0	0	0	1
NbL (B)	0	0	0	0	0	0	0	0	0	1	0	0	0	0	1	0	1	0	0	0	1	2	0	1	0	0	1	3	2	0	0	3	0	1	1	1	11	3	0	1	0
NFt (B)	0	0	1	1	1	0	1	1	2	0	1	1	1	1	0	1	0	1	0	1	1	0	0	0	0	1	0	1	0	1	0	2	1	0	1	0	2	2	1	1	0
Nbt (B)	21	21	21	22	23	24	24	25	26	27	27	28	29	30	30	30	29	30	31	31	31	30	30	29	29	29	29	26	25	25	26	23	27	27	26	26	13	13	15	15	16
Total diversity Ntot (B)	21	21	22	23	24	24	25	26	28	28	28	29	30	31	31	31	30	31	31	32	33	32	30	30	29	30	30	30	27	26	26	28	28	28	28	27	27	18	16	17	17
Total diversity - singletons (B)	21	21	22	23	24	24	25	26	28	28	28	29	30	31	31	31	30	31	31	32	33	32	30	30	29	30	30	30	27	26	26	28	28	28	28	27	26	18	16	17	16
Nb (B)	21	21	21	22	23	24	24	25	26	28	27	28	29	30	31	30	30	30	31	31	32	32	30	30	29	29	30	29	27	25	26	26	27	28	27	27	24	16	15	16	16
Nt (B)	21	21	22	23	24	24	25	26	28	27	28	29	30	31	30	31	29	31	31	32	32	30	30	29	29	30	29	27	25	26	26	25	28	27	27	26	15	15	16	16	16
No (B)	0	0	1	1	1	0	1	1	2	0	1	1	1	1	0	1	0	1	0	1	1	0	0	0	0	1	0	1	0	1	0	2	1	0	1	0	3	2	1	1	1
Ne (B)	0	0	0	0	0	0	0	0	0	1	0	0	0	0	1	0	1	0	0	0	1	2	0	1	0	0	1	3	2	0	0	3	0	1	1	1	12	3	0	1	1
Or (B)	0	0	0.04652	0.0444518	0.0425596	0	0.040822	0.0392207	0.074108	0	0.0363676	0.0350913	0.0339016	0.0327898	0	0.0327898	0	0.0327898	0	0.0317487	0.0317487	0	0	0	0	0.0339016	0	0.0377403	0	0.0392207	0	0.0833816	0.0363676	0	0.0377403	0	0.143101	0.143101	0.0645385	0.0645385	0
Er (B)	0	0	0	0	0	0	0	0	0	0.0363676	0	0	0	0	0.0327898	0	0.0339016	0	0	0	0.0317487	0.0645385	0	0.0339016	0	0	0.0339016	0.109199	0.076961	0	0	0.122602	0	0.0363676	0.0377403	0.0377403	0.613104	0.207639	0	0.0645385	0
NFL (N)	0	0	0	0	0	0	0	0	0	0	0	0	0	0	0	0	0	0	0	0	0	0	0	0	0	0	0	0	0	0	0	0	0	0	0	0	0	0	0	0	0
NbL (N)	0	0	0	0	0	1	0	0	0	0	0	0	0	1	0	0	0	0	1	2	0	0	0	0	0	0	1	0	0	0	0	0	0	0	1	0	6	2	0	0	0
NFt (N)	0	1	0	0	0	1	0	0	2	0	0	0	1	0	0	0	1	1	0	1	0	0	1	0	1	0	0	0	0	0	1	0	0	0	1	0	0	0	0	0	0
Nbt (N)	3	3	4	4	4	3	4	4	4	6	6	6	6	6	6	6	6	7	7	5	6	6	6	7	7	8	7	7	7	7	7	8	8	8	7	8	2	0	0	0	0
Total diversity Ntot (N)	3	4	4	4	4	5	4	4	6	6	6	6	7	7	6	6	7	8	8	8	6	6	7	7	8	8	8	7	7	7	8	8	8	8	9	8	8	2	0	0	0
Total diversity - singletons (N)	3	4	4	4	4	5	4	4	6	6	6	6	7	7	6	6	7	8	8	8	6	6	7	7	8	8	8	7	7	7	8	8	8	8	9	8	8	2	0	0	0
Nb (N)	3	3	4	4	4	4	4	4	4	6	6	6	6	7	6	6	6	7	8	7	6	6	6	7	7	8	8	7	7	7	7	8	8	8	8	8	8	2	0	0	0
Nt (N)	3	4	4	4	4	4	4	4	6	6	6	6	7	6	6	6	7	8	7	6	6	6	7	7	8	8	7	7	7	7	8	8	8	8	8	8	2	0	0	0	0
No (N)	0	1	0	0	0	1	0	0	2	0	0	0	1	0	0	0	1	1	0	1	0	0	1	0	1	0	0	0	0	0	1	0	0	0	1	0	0	0	0	0	0
Ne (N)	0	0	0	0	0	1	0	0	0	0	0	0	0	1	0	0	0	0	1	2	0	0	0	0	0	0	1	0	0	0	0	0	0	0	1	0	6	2	0	0	0
Or (N)	0	0.287682	0	0	0	0.287682	0	0	0.405465	0	0	0	0.154151	0	0	0	0.154151	0.133531	0	0.182322	0	0	0.154151	0	0.133531	0	0	0	0	0	0.133531	0	0	0	0.133531	0	0	0	0	0	0
Er (N)	0	0	0	0	0	0.287682	0	0	0	0	0	0	0	0.154151	0	0	0	0	0.133531	0.336472	0	0	0	0	0	0	0.133531	0	0	0	0	0	0	0	0.133531	0	1.38629	0	0	0	0
NFL (All)	0	0	0	0	0	0	0	0	0	0	0	0	0	0	0	0	0	0	0	0	0	0	0	0	0	0	0	0	0	0	0	0	0	0	0	0	1	0	0	0	1
NbL (All)	0	0	0	0	0	1	0	0	0	1	0	0	0	1	1	0	1	0	1	2	1	2	0	1	0	0	2	3	2	0	0	3	0	1	2	1	17	5	0	1	0
NFt (All)	0	1	1	1	1	1	1	1	4	0	1	1	2	1	0	1	1	2	0	2	1	0	1	0	1	1	0	1	0	1	1	2	1	0	2	0	2	2	1	1	0
Nbt (All)	24	24	25	26	27	27	28	29	30	33	33	34	35	36	36	36	35	37	38	36	37	36	36	36	36	37	36	33	32	32	33	31	35	35	33	34	15	13	15	15	16
Total diversity Ntot (All)	24	25	26	27	28	29	29	30	34	34	34	35	37	38	37	37	37	39	39	40	39	38	37	37	37	38	38	37	34	33	34	36	36	36	37	35	35	20	16	17	17
Total diversity - singletons (All)	24	25	26	27	28	29	29	30	34	34	34	35	37	38	37	37	37	39	39	40	39	38	37	37	37	38	38	37	34	33	34	36	36	36	37	35	34	20	16	17	16
Nb (All)	24	24	25	26	27	28	28	29	30	34	33	34	35	37	37	36	36	37	39	38	38	38	36	37	36	37	38	36	34	32	33	34	35	36	35	35	32	18	15	16	16
Nt (All)	24	25	26	27	28	28	29	30	34	33	34	35	37	37	36	37	36	39	38	38	38	36	37	36	37	38	36	34	32	33	34	33	36	35	35	34	17	15	16	16	16
No (All)	0	1	1	1	1	1	1	1	4	0	1	1	2	1	0	1	1	2	0	2	1	0	1	0	1	1	0	1	0	1	1	2	1	0	2	0	3	2	1	1	1
Ne (All)	0	0	0	0	0	1	0	0	0	1	0	0	0	1	1	0	1	0	1	2	1	2	0	1	0	0	2	3	2	0	0	3	0	1	2	1	18	5	0	1	1
Or (All)	0	0.040822	0.0392207	0.0377403	0.0363676	0.0363676	0.0350913	0.0339016	0.125163	0	0.029853	0.0289875	0.0555699	0.027399	0	0.027399	0.0281709	0.0526437	0	0.0540672	0.0266682	0	0.027399	0	0.027399	0.0266682	0	0.029853	0	0.0307717	0.029853	0.0625204	0.0281709	0	0.0588405	0	0.125163	0.143101	0.0645385	0.0645385	0
Er (All)	0	0	0	0	0	0.0363676	0	0	0	0.029853	0	0	0	0.027399	0.027399	0	0.0281709	0	0.0259755	0.0540672	0.0266682	0.0540672	0	0.027399	0	0	0.0540672	0.0870114	0.0606246	0	0	0.0923733	0	0.0281709	0.0588405	0.0289875	0.757686	0.325422	0	0.0645385	0
Key
NFL	Number of tax confined to 10 m bin
NbL	Number of taxa that cross bottom boundary of 10 m bin, but have their last occurrence within that bin
NFt	Number of taxa that originate within 10 m bin
Nbt	Number of range-through taxa
Nb	Bottom-boundary crossers = Nbl + Nbt
Nt	Top-boundary crossers = NFt + Nbt
No	Number of originations = NFl + NFt
Ne	Number of extinctions = NFL + NbL
Or	Origination rate = -ln(Nbt/Nft+Nbt)
Er	Extinction rate = -ln(Nbt/NbL+Nbt)
(B)	Benthos
(N)	Nekton
(All)	All molluscs
